# Supplementary material for: Anti-Inflammatory and Antioxidant Effects of Topical Formulations Containing Plant Extracts, Methylsulfonylmethane, and Peptiskin® in In Vitro Models of Arthritis
Source: Pharmaceuticals (Basel). 2025 Aug 26;18(9):1270. doi: 10.3390/ph18091270 (PMC12472448; doi:10.3390/ph18091270)
Supplement: Supplementary file 1 [file pharmaceuticals-18-01270-s001.zip]

Archive with 1 entries (1 files):
- pharmaceuticals-3694899-supplementary.pdf
